# Supplementary material for: Neural ensemble dynamics in dorsal motor cortex during speech in people with paralysis
Source: eLife. 2019 Dec 10;8:e46015. doi: 10.7554/eLife.46015 (PMC6954053; doi:10.7554/eLife.46015)
Supplement: Source data 1. [file elife-46015-data1.zip]

Archive with 7 entries (7 files):
- breathing/T5-breathing_comparisons.mat
- breathing/T5-breathing_instructed_neural_sortedUnits.mat
- breathing/T5-breathing_unattended_neural_sortedUnits.mat
- breathing/T5-breathing_unattended_neural_TCs.mat
- breathing/T5-breathing_instructed_neural_TCs.mat
- breathing/T5-breathing_unattended_breath.mat
- breathing/T5-breathing_instructed_breath.mat
