# Supplementary material for: Neural ensemble dynamics in dorsal motor cortex during speech in people with paralysis
Source: eLife. 2019 Dec 10;8:e46015. doi: 10.7554/eLife.46015 (PMC6954053; doi:10.7554/eLife.46015)
Supplement: Source data 2. [file elife-46015-data2.zip]

Archive with 8 entries (8 files):
- classification/T5-syllables_classify_speak.mat
- classification/T5-syllables_classify_prompt.mat
- classification/T8-words_classify_prompt.mat
- classification/T8-syllables_classify_prompt.mat
- classification/T8-words_classify_speak.mat
- classification/T8-syllables_classify_speak.mat
- classification/T5-words_classify_speak.mat
- classification/T5-words_classify_prompt.mat
