# Supplementary material for: Neural ensemble dynamics in dorsal motor cortex during speech in people with paralysis
Source: eLife. 2019 Dec 10;8:e46015. doi: 10.7554/eLife.46015 (PMC6954053; doi:10.7554/eLife.46015)
Supplement: Source data 3. [file elife-46015-data3.zip]

Archive with 12 entries (12 files):
- dynamics/T8-syllables_dynamics_prompt.mat
- dynamics/T8-words_dynamics_prompt.mat
- dynamics/T5-words_dynamics_prompt.mat
- dynamics/T5-syllables_dynamics_prompt.mat
- dynamics/T5-5wordsB_dynamics_prompt.mat
- dynamics/T5-5wordsA_dynamics_prompt.mat
- dynamics/T5-5wordsA_dynamics_go.mat
- dynamics/T5-5wordsB_dynamics_go.mat
- dynamics/T8-words_dynamics_go.mat
- dynamics/T8-syllables_dynamics_go.mat
- dynamics/T5-syllables_dynamics_go.mat
- dynamics/T5-words_dynamics_go.mat
