# Supplementary material for: Neural ensemble dynamics in dorsal motor cortex during speech in people with paralysis
Source: eLife. 2019 Dec 10;8:e46015. doi: 10.7554/eLife.46015 (PMC6954053; doi:10.7554/eLife.46015)
Supplement: Source data 4. [file elife-46015-data4.zip]

Archive with 6 entries (6 files):
- PSTHs_sortedUnits/T5-orofacial_psth_sortedUnits.mat
- PSTHs_sortedUnits/T8-orofacial_psth_sortedUnits.mat
- PSTHs_sortedUnits/T5-syllables_psth_sortedUnits.mat
- PSTHs_sortedUnits/T8-words_psth_sortedUnits.mat
- PSTHs_sortedUnits/T5-words_psth_sortedUnits.mat
- PSTHs_sortedUnits/T8-syllables_psth_sortedUnits.mat
