# Supplementary material for: Neural ensemble dynamics in dorsal motor cortex during speech in people with paralysis
Source: eLife. 2019 Dec 10;8:e46015. doi: 10.7554/eLife.46015 (PMC6954053; doi:10.7554/eLife.46015)
Supplement: Source data 5. [file elife-46015-data5.zip]

Archive with 2 entries (2 files):
- syllables_PSTHs_TCs/T5-syllables_psth_TCs.mat
- syllables_PSTHs_TCs/T8-syllables_psth_TCs.mat
