# Supplementary material for: Neural ensemble dynamics in dorsal motor cortex during speech in people with paralysis
Source: eLife. 2019 Dec 10;8:e46015. doi: 10.7554/eLife.46015 (PMC6954053; doi:10.7554/eLife.46015)
Supplement: Source data 6. [file elife-46015-data6.zip]

Archive with 22 entries (22 files):
- tuning_and_behavior/T5_comparisons_TCs.mat
- tuning_and_behavior/T8-orofacial_tuningMaps_TCs.mat
- tuning_and_behavior/T8-orofacial_tuningMaps_sortedUnits.mat
- tuning_and_behavior/T5-orofacial_tuningMaps_sortedUnits.mat
- tuning_and_behavior/T5-orofacial_tuningMaps_TCs.mat
- tuning_and_behavior/T8-syllables_tuningMaps_TCs.mat
- tuning_and_behavior/T8-syllables_tuningMaps_sortedUnits.mat
- tuning_and_behavior/T5-phonemes_distances.npy
- tuning_and_behavior/T5-syllables_tuningMaps_sortedUnits.mat
- tuning_and_behavior/T5-syllables_tuningMaps_TCs.mat
- tuning_and_behavior/T5-words_audioSpectrogram.mat
- tuning_and_behavior/T5-syllables_audioSpectrogram.mat
- tuning_and_behavior/T8-syllables_audioSpectrogram.mat
- tuning_and_behavior/T8-words_audioSpectrogram.mat
- tuning_and_behavior/T5-syllables_popModulation.mat
- tuning_and_behavior/T8-words_RTs.mat
- tuning_and_behavior/T5-words_popModulation.mat
- tuning_and_behavior/T8-syllables_RTs.mat
- tuning_and_behavior/T8-words_popModulation.mat
- tuning_and_behavior/T5-words_RTs.mat
- tuning_and_behavior/T5-syllables_RTs.mat
- tuning_and_behavior/T8-syllables_popModulation.mat
