# Supplementary material for: Neural ensemble dynamics in dorsal motor cortex during speech in people with paralysis
Source: eLife. 2019 Dec 10;8:e46015. doi: 10.7554/eLife.46015 (PMC6954053; doi:10.7554/eLife.46015)
Supplement: Source data 7. [file elife-46015-data7.zip]

Archive with 4 entries (4 files):
- video_goAligned/T5-syllables_video_go.mat
- video_goAligned/T5-words_video_go.mat
- video_goAligned/T8-syllables_video_go.mat
- video_goAligned/T8-words_video_go.mat
