# Supplementary material for: Neural ensemble dynamics in dorsal motor cortex during speech in people with paralysis
Source: eLife. 2019 Dec 10;8:e46015. doi: 10.7554/eLife.46015 (PMC6954053; doi:10.7554/eLife.46015)
Supplement: Source data 8. [file elife-46015-data8.zip]

Archive with 10 entries (10 files):
- video_speakAligned/T8-syllables_dynamics_speak.mat
- video_speakAligned/T8-syllables_video_speak.mat
- video_speakAligned/T8-words_dynamics_speak.mat
- video_speakAligned/T5-syllables_video_speak.mat
- video_speakAligned/T8-words_video_speak.mat
- video_speakAligned/T5-5wordsB_dynamics_speak.mat
- video_speakAligned/T5-5wordsA_dynamics_speak.mat
- video_speakAligned/T5-words_dynamics_speak.mat
- video_speakAligned/T5-words_video_speak.mat
- video_speakAligned/T5-syllables_dynamics_speak.mat
